# Supplementary material for: Radiation induces ESCRT pathway dependent CD44v3+ extracellular vesicle production stimulating pro-tumor fibroblast activity in breast cancer
Source: Front Oncol. 2022 Aug 29;12:913656. doi: 10.3389/fonc.2022.913656 (PMC9465418; doi:10.3389/fonc.2022.913656)
Supplement: Supplementary file 2 [file Table_1.xlsx]

## Sheet: Sheet1
Control 0 Gy	Control 4 Gy	Control	tEV	IR-tEV
95.4545	7.46667	5.93333	6.66667	9.2
103.636	6.73333	6.93333	6.93333	9.46667
107.727	6.33333	6.93333	6.86667	8.86667
